# Supplementary material for: Genome-Wide Resequencing Reveals High Connectivity and Localized Adaptive Signals in Manila Clam (Ruditapes philippinarum) Populations Along the Southeastern Coast of China
Source: Animals (Basel). 2026 Jun 18;16(12):1897. doi: 10.3390/ani16121897 (PMC13295439; doi:10.3390/ani16121897)
Supplement: Supplementary file 1 [file animals-16-01897-s001.zip]

Archive with 1 entries (1 files):
- animals-4340609-supplementary.pdf
